# Supplementary material for: Systematic Review on Outbreaks of SARS-CoV-2 on Cruise, Navy and Cargo Ships
Source: Int J Environ Res Public Health. 2021 May 13;18(10):5195. doi: 10.3390/ijerph18105195 (PMC8153346; doi:10.3390/ijerph18105195)
Supplement: Supplementary file 1 [file ijerph-18-05195-s001.zip]

Archive with 1 entries (1 files):
- ijerph-1176450-supplementary.pdf
